# Supplementary material for: Heterotrimeric Gα-subunit regulates flower and fruit development in CLAVATA signaling pathway in cucumber
Source: Hortic Res. 2024 Apr 16;11(6):uhae110. doi: 10.1093/hr/uhae110 (PMC11186068; doi:10.1093/hr/uhae110)
Supplement: Web_Material_uhae110 [file web_material_uhae110.zip]

Archive with 4 entries (4 files):
- CsGPA1-Supplementary materials-revised.docx
- Supplementary Table 1.xlsx
- Supplementary Table 2.xlsx
- Supplementary Table.zip
