# Supplementary material for: Heterotrimeric Gα-subunit regulates flower and fruit development in CLAVATA signaling pathway in cucumber
Source: Hortic Res. 2024 Apr 16;11(6):uhae110. doi: 10.1093/hr/uhae110 (PMC11186068; doi:10.1093/hr/uhae110)
Supplement: Web_Material_uhae110 [file web_material_uhae110.zip › Supplementary Table 1.xlsx]

## Sheet: Sheet1
Hit	Cucumber	annotation	Arabidopsis	annotation
16	Csa3G827370.1	Porin/voltage-dependent anion-selective channel protein	AT3G01280	Encodes a voltage-dependent anion channel. VDACs are reported to be porin-type, beta-barrel diffusion pores. They are prominently localized in the outer mitochondrial membrane and are involved in metabolite exchange between the organelle and the cytosol.
8	Csa7G446940.1	Dynein light chain	AT1G52245	dynein light chain LC6, flagellar outer arm-like protein;
6	Csa4G631570.1	Alkaline alpha galactosidase I	AT1G55740	ATSIP1, RAFFINOSE SYNTHASE 1, RS1, SEED IMBIBITION 1, SIP1
5	Csa6G404150.1	Porin/voltage-dependent anion-selective channel protein	AT3G01280	Encodes a voltage-dependent anion channel. VDACs are reported to be porin-type, beta-barrel diffusion pores. They are prominently localized in the outer mitochondrial membrane and are involved in metabolite exchange between the organelle and the cytosol.
5	Csa3G134880.1	PAP fibrillin family protein	AT3G23400	Encodes FIBRILLIN 4 (FIB4). The fibrillins are a large family of chloroplast proteins that have been linked with stress tolerance and disease resistance. FIBRILLIN 4 is required for plastoglobule development and stress resistance.Iinvolved in plastoquinone transport.
4	Csa6G517100.1	CK25	AT1G11125	hypothetical protein
4	Csa2G351830.1	Putative uncharacterized protein OJ1362_G11.13	AT1G55340	hypothetical protein
4	Csa3G646520.1	40S ribosomal protein SA	AT3G04770	40s ribosomal protein SA B
3	Csa6G016990.1	40S ribosomal protein sa, putative	AT1G72370	acidic protein associated to 40S ribosomal subunit of ribosomes. Involved in polysome formation during active protein synthesis. Expressed in actively growing tissue
2	Csa3G689280.1	24-sterol C-methyltransferase	AT5G13710	SMT1 controls the level of cholesterol in plants
2	Csa1G422990.1	Xyloglucan endotransglucosylase/hydrolase	AT4G25810	xyloglucan endotransglycosylase-related protein (XTR6)
2	Csa2G006110.1	NADH-cytochrome B5 reductase	AT5G17770	Encodes NADH:cytochrome (Cyt) b5 reductase that displayed strict specificity to NADH for the reduction of a recombinant Cyt b5 (AtB5-A), whereas no Cyt b5 reduction was observed when NADPH was used as the electron donor.
2	Csa2G234530.1	Probable carboxylesterase 1	AT1G19190	alpha/beta-Hydrolases superfamily protein
2	Csa6G522130.1	Pterin-4-alpha-carbinolamine dehydratase	AT1G29810	Transcriptional coactivator/pterin dehydratase
2	Csa7G044980.1	Xyloglucan endotransglucosylase/hydrolase	AT4G03210	Encodes a member of xyloglucan endotransglucosylase/hydrolases (XTHs) that catalyze the cleavage and molecular grafting of xyloglucan chains function in loosening and rearrangement of the cell wall. Gene is expressed in shoot apex region, flower buds, flower stalks and internodes bearing flowers
1	Csa5G601560.1	Carbonic anhydrase	AT5G14740	Encodes a beta carbonic anhydrase likely to be localized in the cytoplasm. Expression of its mRNA is seen in etiolated seedlings and points to a possible nonphotosynthetic role for this isoform.
1	Csa5G150430.1	Polygalacturonase	AT4G23820	Pectin lyase-like superfamily protein
1	Csa3G778240.1	IAA-amino acid hydrolase ILR1	AT3G02875	Hydrolyzes amino acid conjugates of the plant growth regulator indole-3-acetic acid (IAA), including IAA-Leu and IAA-Phe. Uses Mg and Co ions as cofactors
1	Csa4G285770.1	Peroxidase	AT5G06720	Encodes a peroxidase with diverse roles in the wound response, flower development, and syncytium formation
1	Csa1G422990.1	Xyloglucan endotransglucosylase/hydrolase	AT4G25810	xyloglucan endotransglycosylase-related protein (XTR6)
1	Csa6G085110.1	Hfr-2-like protein	AT3G13690	kinase with adenine nucleotide alpha hydrolases-like domain-containing protein;
1	Csa4G648550.1	Guanine nucleotide-binding protein alpha-1 subunit	AT2G26300	Encodes an alpha subunit of a heterotrimeric GTP-binding protein. The active GTP-bound form of GPA1 binds to the GTG1 and GTG2 abscisic acid (ABA) receptors and appears to affect their GTPase and GTP-binding activity, and hence, ABA binding abilities. GPA1 is a positive regulator in ABA-mediated inhibition of stomatal opening. Plants with recessive mutant alleles have complex phenotypes including…
1	Csa2G350230.1	Photosystem II core complex proteins psbY	AT1G67740	PsbY precursor (psbY) mRNA. This single nuclear gene is imported into the chloroplasts where it is processed into two integral membrane proteins with identical topology (PsbY-1 and PsbY-2). The protein appears to bind manganese. Important for the redox control of cytochrome b559.
1	Csa3G176260.1	Pectinesterase/pectinesterase inhibitor	AT5G62350	lant invertase/pectin methylesterase inhibitor superfamily protein
1	Csa4G631570.2	Alkaline alpha galactosidase I	AT1G55740	ATSIP1, RAFFINOSE SYNTHASE 1, RS1, SEED IMBIBITION 1, SIP1
1	Csa3G740220.1	Heavy-metal-associated domain-containing protein	AT5G60800	Heavy metal transport/detoxification superfamily protein
1	Csa5G609800.2	Acyl-CoA thioester hydrolase, YbgC/YbaW family	AT1G68260	Thioesterase superfamily protein
1	Csa4G652710.1	Trafficking protein particle complex subunit 9	AT5G11040	Encodes a tethering factor required for cell plate biogenesis
1	Csa1G183570.2	Calcium-binding protein, putative	AT5G47540	Mo25 family protein
1	Csa3G002780.1	Ferredoxin--NADP reductase	AT5G66190	Encodes a leaf-type ferredoxin:NADP(H) oxidoreductase. It is present in both chloroplast stroma and thylakoid membranes but is more abundant in the thylakoid. The affinity of this enzyme for ferredoxin is slightly, but significantly, higher than AtLFNR2, an isoform of the same enzyme. AtLFNR1 forms a heterodimer with AtFNR2 and is also a prerequisite to attach AtFNR2 to the thylakoid membrane.
1	Csa2G237150.1	COSII_At2g15890-like protein	AT2G15890	Encodes CBP1, a regulator of transcription initiation in central cell-mediated pollen tube guidance
1	Csa4G620620.1	Unknown protein	AT4G22463	transmembrane protein
1	Csa7G066210.1	Peptidyl-prolyl cis-trans isomerase	AT5G64350	Calcium-dependent lipid-binding (CaLB domain) family proteinEncodes FK506-binding protein 12 (FKBP12 or FKP12). FKP12 overexpression dramatically enhances rapamycin sensitivity, whereas rapamycin inhibition is relieved in transgenic plants deficient in FKP12
1	Csa3G734060.1	Coatomer delta subunit	AT5G05010	clathrin adaptor complexes medium subunit family protein
1	Csa1G025080.2	C2 domain-containing protein	AT3G17980	Calcium-dependent lipid-binding (CaLB domain) family protein
1	Csa1G600180.1	Pheophorbide A oxygenase	AT4G25650	Similar to ACD1. Leaves of antisense ACD1-like plants turn yellow in darkness like wild-type whereas antisense ACD1 plants remain dark after five days of dark treatment.
1	Csa7G033430.2	Threonine--tRNA ligase	AT2G04842	Encodes a dual localized threonyl-tRNA synthetase found both in the mitochondrion and the chloroplast. Plants mutated in this gene terminate as embryos in the globular stage
1	Csa7G037600.1	Cell wall glycine-rich protein
1	Csa1G304710.1	GTP-binding nuclear protein Ran-A1	AT5G55190	A member of RAN GTPase gene family. Encodes a small soluble GTP-binding protein. Likely to be involved in nuclear translocation of proteins. May also be involved in cell cycle progression. Role in seed and endosperm development
1	Csa6G361260.2	Alcohol dehydrogenase, putativedomain)	AT5G42250	Zinc-binding alcohol dehydrogenase family protein
1	Csa3G808360.1	Fatty acid desaturase 2	AT3G12120	Major enzyme responsible for the synthesis of 18:2 fatty acids in the endoplasmic reticulum. Contains His-rich motifs, which contribute to the interaction with the electron donor cytochrome b5. Mutations in this gene suppress the low temperature-induced phenotype of Arabidopsis tocopherol-deficient mutant vte2.
1	Csa3G164480.1	Fumarylacetoacetate hydrolase domain containing protein 1	AT4G15940	Fumarylacetoacetate (FAA) hydrolase family
1	Csa3G154390.1	Translationally-controlled tumor protein homolog	AT3G05540	Encodes TCTP2, a homolog of Translationally Controlled Tumor Protein. Enhances in vitro plant regeneration	40s ribosomal protein SA B;(source:Araport11)
1	Csa3G748210.1	60S ribosomal protein L24	AT2G36620	RPL24A encodes ribosomal protein L24, homolog of cytosolic RPL24, found in archaea and higher eukaryotes. Arabidopsis has two RPL24 homologs, RPL24A (AT2G36620) and RPL24B (AT3G53020)
1	Csa2G351830.1	Putative uncharacterized protein OJ1362_G11.13	AT1G55340	hypothetical protein
1	Csa2G011530.1	Ribose-5-phosphate isomerase	AT3G04790	Ribose 5-phosphate isomerase, type A protein
1	Csa5G187870.1	Subtilisin-like serine protease	AT5G59100	Subtilisin-like serine endopeptidase family protein
1	Csa7G047270.1	CK25	AT1G61170	hypothetical protein
1	CsaUNG030420.1	Transcript antisense to ribosomal rna protein	AT4G27070	Tryptophan synthase beta. Expressed at low levels in all tissues.
1	Csa7G428820.2	Zinc finger A20 and AN1 domain-containing stress-associated protein	AT1G51200	A20/AN1-like zinc finger family protein
1	CsaUNG024770.1	S-adenosylmethionine synthase	AT1G02500	encodes a S-adenosylmethionine synthetase. SAM1 is regulated by protein S-nitrosylation. The covalent binding of nitric oxide (NO) to the Cys114 residue inhibits the enzyme activity.
1	Csa3G168950.2	Putative helicase 7	AT1G20960	Similar to DEAD/DExH box ATP-dependent RNA helicase . Required for proper splicing of FLC. Mutants have reduced FLC levels and are early flowering
1	CsaUNG030420.1	Transcript antisense to ribosomal rna protein	AT4G27070	Tryptophan synthase beta. Expressed at low levels in all tissues.
1	Csa6G000030.1	Ubiquitin-protein ligase	AT3G17205	ubiquitin protein ligase 6
1	Csa3G125000.1	Ankyrin repeat and zinc finger domain-containing protein	AT1G01930	zinc finger protein-like protein
1	Csa5G613470.1	Chaperone protein dnaJ, putative	AT3G44110	homologous to the co-chaperon DNAJ protein from E coli
1	Csa5G165170.1	3-isopropylmalate dehydratase, small subunit	AT2G43090	One of three genes encoding the small subunit of isopropylmalate isomerase, a heterodimer consisting of a large and a small subunit. A function in both leucine biosynthesis and the first cycle of Met chain elongation has been demonstrated for this subunit.
1	Csa2G193310.1	Ribosomal protein S19	AT5G09510	Ribosomal protein S19 family protein
1	Csa4G008220.1	Arf-GAP with GTPase, ANK repeat and PH domain-containing protein 3	AT5G13300	Belongs to 15-member small GTPase gene family, ARF-GAP domain proteins (AGD); corresponds to AGD3, and is one of four proteins belonging to class 1, together with AGD1, AGD2 and AGD4. The protein contains four domains: BAR domain, PH domain, an ARF-GAP domain, and two Ankyrin repeats. In sfc mutants, the secondary and tertiary veins of cotyledons, leaves, sepals and petals are largely replaced by…
1	Csa2G401990.1	Transcription initiation factor IIA subunit 2	AT4G24440	transcription initiation factor IIA gamma chain / TFIIA-gamma (TFIIA-S)
1	Csa4G046810.1	GDP-mannose 4,6-dehydratase	AT3G51160	Catalyzes the first step in the de novo synthesis of GDP-L-fucose. Loss of function mutations result in reduced levels of fucosylation and decreased freezing tolerance
1	Csa3G892170.1	Hydroxycinnamoyl CoA quinate transferase 2	AT4G24510	Encodes a component of the fatty acid elongation machinery required for C28 to C30 fatty acid elongation. It does not require the acyltransferase catalytic site for biological function
1	Csa4G126480.1	MADS-box transcription factor	AT1G26310	Floral homeotic gene encoding a MADS domain protein homologous to AP1. Enhances the flower to shoot transformation in ap1 mutants
1	Csa1G363460.1	Unknown protein
116
