# Supplementary material for: Heterotrimeric Gα-subunit regulates flower and fruit development in CLAVATA signaling pathway in cucumber
Source: Hortic Res. 2024 Apr 16;11(6):uhae110. doi: 10.1093/hr/uhae110 (PMC11186068; doi:10.1093/hr/uhae110)
Supplement: Web_Material_uhae110 [file web_material_uhae110.zip › Supplementary Table 2.xlsx]

## Sheet: Supplementary Table 2-DEGs
Supplementary Table 2. List of DEGs between WT and Csgpa1 mutant ovaries at anthesis.
Gene ID	WT-1	WT-2	WT-3	Csgpa1-1	Csgpa1-2	Csgpa1-3	FDR	log2FC	regulated	annotation
CsaV3_4G002080	0.552393	0.620635	0.49527	0.224414	0.11062	0.120033	0.00504659	-1.80425	down	potassium transporter 5
CsaV3_3G003670	20.9786	15.4282	21.691	11.1119	9.685	5.43511	0.000210381	-1.11247	down	(-)-germacrene D synthase isoform X2
CsaV3_7G031550	1.50795	1.52879	1.57767	0.446957	0.653	0.468191	5.59e-06	-1.51348	down	uncharacterized protein LOC101207708
CsaV3_2G006760	6.70144	4.49678	10.243	3.25964	2.42213	4.03158	0.00960653	-1.10439	down	F-box protein PP2-B15
CsaV3_1G009250	7.85123	8.95505	10.1445	3.87667	4.62736	4.54579	5.44e-07	-1.00721	down	GDSL esterase/lipase At3g48460
CsaV3_4G027000	4.64827	4.13694	5.12293	10.169	5.40203	14.4733	0.00609433	1.1478	up	uncharacterized protein LOC101209807
CsaV3_2G010040	4.7184	5.65604	5.32743	2.22356	2.45522	1.94723	1.83e-08	-1.20248	down	hypothetical protein Csa_006722
CsaV3_1G017200	11.2691	11.3698	9.87504	1.27236	3.59197	1.38133	3.35e-06	-2.32903	down	hypothetical protein Csa_023772, partial
CsaV3_7G032400	38.612	28.9157	32.0601	15.1613	18.6305	12.9086	1.45e-08	-1.0581	down	early nodulin-like protein 2
CsaV3_5G003950	60.3934	56.0802	66.9047	34.1297	22.372	32.6642	2.57e-07	-1.00239	down	axial regulator YABBY 5
CsaV3_6G013970	3.05382	3.35854	3.06609	6.99357	6.5021	9.83159	1.27e-09	1.33757	up	UDP-xylose transporter 1
CsaV3_3G045320	1.4415	2.74279	1.98334	0.413676	0.558037	0.830692	0.0011151	-1.71125	down	uncharacterized protein LOC101222738
CsaV3_1G042490	5.93628	4.96834	4.63296	11.8188	9.20334	9.90883	2.8e-07	1.027	up	hypothetical protein Csa_007502
CsaV3_1G015140	92.3176	104.799	115.896	43.7513	59.5634	43.283	1.53e-10	-1.05719	down	hypothetical protein Csa_022788
CsaV3_5G001300	22.3209	17.1362	15.2111	7.72621	8.03875	6.30991	7.42e-09	-1.27179	down	probable aquaporin NIP5-1
CsaV3_1G031470	17.6621	16.0383	19.1878	5.00778	10.9851	6.6994	9.14e-05	-1.18467	down	xyloglucan endotransglucosylase/hydrolase protein 24 isoform X1
CsaV3_2G013450	0.99431	0.891127	1.1648	3.68495	2.10363	3.55394	1.59e-05	1.64816	up	protein LIFEGUARD 4
CsaV3_6G040680	33.6471	31.3075	32.5445	7.69229	17.5276	7.6754	9.08e-07	-1.53294	down	protein BIC1
CsaV3_6G051290	3.74054	2.44625	3.3939	0.953509	1.52992	0.877112	0.000118322	-1.47457	down	codeine O-demethylase
CsaV3_6G016030	3.46171	4.58167	2.5406	1.7996	1.04587	0.884037	0.000810635	-1.45491	down	BAG family molecular chaperone regulator 4
CsaV3_5G033730	2.91926	1.9292	2.43209	0.682769	1.13989	0.71204	0.00204279	-1.47882	down	uncharacterized protein LOC105435579
CsaV3_4G010350	5.51897	7.11509	5.86158	2.42206	2.6513	2.11502	1.45e-07	-1.31663	down	transcription factor TCP17 isoform X1
CsaV3_7G030280	3.36472	3.42277	1.9168	14.54	16.6031	7.56778	3.56e-10	2.18454	up	hypothetical protein Csa_015768
CsaV3_6G043240	3.10134	3.76409	3.38485	1.25003	2.29161	1.36246	0.00128207	-1.02458	down	heat shock factor protein HSF24
CsaV3_7G001060	78.0341	105.188	79.5587	34.7412	57.6071	32.3652	1.5e-05	-1.03647	down	glycerate dehydrogenase
CsaV3_7G025820	1.84862	1.57821	2.48694	0.533642	0.277126	0.521225	1.09e-05	-2.09263	down	glutelin type-A 2
CsaV3_5G000470	7.05412	6.00298	5.12179	2.91893	3.07717	2.00948	6.09e-05	-1.14495	down	protein IQ-DOMAIN 1
CsaV3_3G040310	3.91942	4.04018	3.6495	0.840356	2.24449	1.20326	0.00112294	-1.39465	down	protein STRICTOSIDINE SYNTHASE-LIKE 2
CsaV3_5G005230	20.1678	23.3118	29.616	5.21407	8.82243	5.97026	8.38e-13	-1.82916	down	hypothetical protein Csa_000188
CsaV3_7G006440	2.24619	2.79872	2.62178	5.96117	6.69816	4.24192	2.03e-05	1.18021	up	annexin D2
CsaV3_4G032990	12	12.4554	10.3516	3.18534	7.86398	3.9401	0.000604613	-1.17845	down	protein transport protein Sec61 subunit alpha
CsaV3_5G014640	15.2668	15.723	12.6556	7.9906	4.94176	7.21539	0.000233779	-1.07495	down	hypothetical protein Csa_018492
CsaV3_7G030100	0.575123	0.43144	0.939736	2.65448	1.81519	2.57394	9.6e-05	1.88044	up	transcription factor UPBEAT1
CsaV3_6G016250	7.87381	8.26858	7.71416	2.58757	4.60996	1.8313	7.12e-05	-1.36373	down	dehydrodolichyl diphosphate synthase 2
CsaV3_6G006690	2.2268	3.68802	2.28023	1.32084	1.43257	1.06485	0.00057528	-1.05519	down	hypothetical protein Csa_004923
CsaV3_3G047480	8.83089	8.52626	8.52566	3.79241	4.81019	2.96382	3.52e-05	-1.12586	down	hypothetical protein Csa_000896
CsaV3_4G033050	0.42491	0.357473	0.199849	2.33727	1.6377	1.84112	1.6e-08	2.55358	up	gamma-glutamyl hydrolase 2
CsaV3_2G035790	1.11271	0.936811	0.879653	0.327026	0.312509	0.336788	0.00594478	-1.5415	down	benzyl alcohol O-benzoyltransferase
CsaV3_4G009120	0.70672	0.470146	0.500058	2.34934	0.747764	2.4432	0.00160796	1.75538	up	protein DETOXIFICATION 27
Cucumis_sativus_newGene_605	0.923777	0.665664	1.40447	6.21492	3.73721	5.29573	1.19e-09	2.37058	up	uncharacterized protein LOC101212847
CsaV3_1G036810	22.5558	15.3164	23.1428	5.16636	11.5233	6.80206	5.57e-05	-1.34279	down	hypothetical protein Csa_023250
CsaV3_4G028560	0.643906	0.729313	0.580365	0.299848	0.181595	0.168158	0.00172026	-1.52675	down	hypothetical protein Csa_012045
CsaV3_6G022500	4.65426	7.01077	5.12399	16.5466	5.18196	19.6409	0.00842291	1.34379	up	uncharacterized protein LOC101208744
CsaV3_3G039980	4.05637	4.16967	4.06011	0.951329	2.18047	1.5524	0.000918506	-1.34958	down	WAT1-related protein At5g07050 isoform X2
CsaV3_5G023720	2.37563	2.35838	2.47418	0.809588	1.30821	0.900194	0.000111324	-1.21772	down	low affinity sulfate transporter 3
CsaV3_1G014340	2.19294	2.32895	1.47613	0.78857	0.97993	0.823196	0.000603081	-1.17135	down	lysosomal Pro-X carboxypeptidase-like
CsaV3_5G039400	3.89585	3.21416	5.89919	17.8809	22.221	12.0178	3.67e-13	2.03532	up	probable beta-1,3-galactosyltransferase 8
CsaV3_3G019060	0.190313	0.297241	0.239643	5.45083	3.64398	2.21101	6.2e-19	3.97481	up	legumin J
CsaV3_2G035800	1.42144	0.85471	2.00165	0.408467	0.289282	0.223581	0.000278246	-2.17284	down	benzyl alcohol O-benzoyltransferase
CsaV3_1G042880	28.5953	22.1577	30.3104	84.7836	68.6235	39.4797	1.4e-06	1.28451	up	hypothetical protein Csa_006902
CsaV3_1G000300	1.24955	1.37829	0.862373	10.3688	2.20026	40.2487	0.00528068	3.953	up	bidirectional sugar transporter SWEET12
CsaV3_6G050540	18.7191	22.5487	16.6722	7.40068	6.33257	13.6629	0.00124806	-1.03739	down	WUSCHEL-related homeobox 9 isoform X2
CsaV3_3G042520	4.32073	6.56269	6.5765	35.309	9.26627	43.3905	0.0064817	2.37413	up	myb-related protein 305
CsaV3_5G031280	1.65906	3.08179	3.06092	5.35574	4.62154	5.63252	0.000310221	1.04304	up	uncharacterized protein LOC101219935
CsaV3_1G032040	5.60347	4.90524	4.81957	1.1964	1.99642	0.757771	3.76e-07	-1.90901	down	plant intracellular Ras-group-related LRR protein 6
CsaV3_3G004970	3.87096	7.28958	4.29831	1.2684	2.19435	2.60929	0.00107325	-1.30388	down	GDSL esterase/lipase At5g55050
CsaV3_3G014920	2.65809	1.79867	2.66861	8.48153	5.58051	6.24509	3.14e-07	1.54184	up	ethylene-responsive transcription factor RAP2-3
CsaV3_2G025850	0.677216	0.841123	0.614838	0.145107	0.05571	0.255674	0.00937032	-2.13259	down	1-aminocyclopropane-1-carboxylate synthase 3
CsaV3_7G026220	3.38025	6.13309	3.78484	13.0665	11.5449	4.91598	0.00420624	1.19179	up	pectinesterase
CsaV3_6G035820	1.33407	2.0036	2.42326	51.0866	9.50096	88.6732	3.21e-06	4.7326	up	probable carboxylesterase 15
CsaV3_1G046620	16.0015	9.65164	18.2537	4.48579	7.22182	5.09109	1.28e-05	-1.35229	down	uncharacterized protein LOC105436367
CsaV3_7G005910	9.44007	9.81734	10.9947	3.26938	6.87057	4.32931	0.00481679	-1.02616	down	hypothetical protein Csa_017199
CsaV3_6G050470	8.70111	7.80572	8.5719	3.33168	4.27277	4.14064	3.69e-08	-1.05885	down	MLO-like protein 12 isoform X1
CsaV3_7G003780	4.50914	3.62922	4.63836	1.77925	2.35275	1.2959	0.00447291	-1.20085	down	hypothetical protein Csa_020490
CsaV3_4G025660	7.74213	6.68437	5.0763	3.11388	2.74173	2.24899	0.000917593	-1.22782	down	glutathione S-transferase U8
CsaV3_4G006480	1.97125	2.76242	3.1973	0.667929	0.861311	0.48597	1.65e-09	-1.92902	down	probable WRKY transcription factor 41
CsaV3_5G033400	3.74162	7.46734	5.95237	0.641147	1.22201	0.755159	1.45e-12	-2.66281	down	PREDICTED: protein CRABS CLAW [Cucumis melo]
CsaV3_4G033920	3.01283	3.49446	2.17911	1.03422	1.10906	1.30665	0.000178591	-1.28674	down	beta-glucosidase 18
CsaV3_3G018150	32.8991	26.0822	34.1589	7.33113	16.4544	10.635	2.61e-07	-1.40236	down	uncharacterized protein LOC101204288
CsaV3_4G034660	24.1087	23.8657	30.7029	9.32205	12.6135	12.1796	1.3e-09	-1.16818	down	transcription factor LHW
CsaV3_3G038520	0.896066	1.39184	0.945686	4.21427	1.50144	5.86268	0.0001703	1.88155	up	hypothetical protein Csa_002357
CsaV3_1G010510	0.188185	0.189963	0.228532	0.672906	0.795272	0.662544	0.000585641	1.82124	up	ankyrin repeat-containing protein At5g02620-like
CsaV3_3G034250	4.26586	3.8432	5.4504	10.663	6.54262	13.221	4.16e-05	1.20299	up	O-fucosyltransferase 19 isoform X2
CsaV3_7G005560	0.85879	1.56096	0.813357	4.7805	1.62625	6.31347	0.000131503	2.01912	up	hypothetical protein Csa_017205
CsaV3_3G006650	3.76434	3.75734	2.22783	0.855885	0.755407	0.666651	1e-10	-2.04934	down	protein NRT1/ PTR FAMILY 4.3
CsaV3_6G022480	3.45646	3.92682	3.41645	1.37666	1.1991	2.05757	2.54e-05	-1.18008	down	beta-D-xylosidase 1
CsaV3_5G020420	21.3324	45.2209	43.3123	150.026	57.4451	192.178	0.00804915	1.9067	up	sucrose synthase 5-like isoform X2
CsaV3_6G031350	14.4371	14.0929	13.2113	5.93276	7.98148	5.31948	2.52e-07	-1.07949	down	protein CUP-SHAPED COTYLEDON 3 isoform X2
CsaV3_6G000240	34.8031	39.1013	37.979	12.4169	17.5573	9.84745	8.46e-13	-1.45292	down	CBL-interacting serine/threonine-protein kinase 1 isoform X2
CsaV3_4G027150	1.42018	1.43049	1.79849	2.90552	4.32106	3.10467	0.000230356	1.18325	up	hypothetical protein Csa_012732
CsaV3_2G035200	1.22058	2.44389	1.63458	0.485709	0.370419	0.508117	7.91e-05	-1.89323	down	hypothetical protein Csa_022481
CsaV3_3G014770	24.0481	15.7335	20.8031	6.94829	10.2457	9.31135	4.34e-06	-1.15916	down	phylloplanin
CsaV3_2G035760	0.185312	0.431102	0.217834	0.96616	0.954891	1.64471	0.000314388	2.14353	up	benzyl alcohol O-benzoyltransferase
CsaV3_4G036110	29.911	32.1417	27.42	8.58482	10.2978	7.70346	1.51e-33	-1.71197	down	guanine nucleotide-binding protein alpha-1 subunit
CsaV3_6G003430	22.5441	17.9302	22.7497	8.8165	11.2986	9.45544	9.55e-10	-1.06098	down	protein NRT1/ PTR FAMILY 3.1
Cucumis_sativus_newGene_842	0.228239	0.2631	0.242419	0.529881	0.564037	2.31613	0.00086994	2.24241	up	uncharacterized protein LOC116403692
CsaV3_3G044640	6.29412	6.11366	5.65056	2.25104	3.24027	2.16397	2.8e-07	-1.20126	down	cytochrome P450 CYP82D47
CsaV3_1G006070	1.99952	2.03318	1.8294	0.384795	0.408437	0.475114	1.99e-05	-2.16221	down	transcription factor TCP5
CsaV3_2G019390	1.9668	2.18442	2.46963	0.783163	0.955745	1.07399	0.000413022	-1.19498	down	probable polygalacturonase
CsaV3_6G052380	4.23537	2.95998	3.43718	1.12393	1.66732	1.22372	1.04e-05	-1.36877	down	hypothetical protein Csa_003642
CsaV3_6G049270	0.444094	0.253983	0.213953	2.13184	1.28305	2.7446	1.02e-06	2.74081	up	uncharacterized protein LOC105435952
CsaV3_3G039060	0.020845	0.080623	0.123359	1.85144	0.91523	1.42982	1.53e-10	4.27899	up	3,9-dihydroxypterocarpan 6A-monooxygenase
CsaV3_5G014670	0.501941	0.725089	0.543432	0.048053	0.191808	0.105512	0.00137638	-2.2718	down	uncharacterized protein LOC101207539 isoform X1
CsaV3_6G006670	2.47813	3.67134	2.45903	0.980615	1.59463	1.02753	9.72e-05	-1.21502	down	receptor-like protein 6
CsaV3_3G033990	0.169952	0.167441	0.072738	0.535119	0.395879	1.08932	8.34e-05	2.32048	up	lactosylceramide 4-alpha-galactosyltransferase
CsaV3_3G002060	21.1545	15.2242	19.8661	90.6997	49.3122	47.2123	7.77e-05	1.76974	up	haloacid dehalogenase-like hydrolase domain-containing protein Sgpp isoform X1
CsaV3_5G020280	1.24791	1.15879	0.786674	2.93255	1.73523	2.03598	0.00428195	1.10216	up	probable acyl-activating enzyme 5, peroxisomal
CsaV3_1G037490	0.474378	0.452319	0.486067	1.16807	0.839143	3.72087	0.00109775	2.04998	up	tetrahydrocannabinolic acid synthase
CsaV3_4G037550	39.0244	36.8607	51.0571	16.5792	23.4071	18.391	8.6e-09	-1.085	down	protein PLASTID MOVEMENT IMPAIRED 1
CsaV3_3G034340	54.6793	36.4935	34.521	13.6711	15.6251	12.0016	1.05e-13	-1.57123	down	uncharacterized protein LOC101218677
CsaV3_5G028950	2.33159	3.18823	1.82705	0.562514	0.937896	0.490473	4.24e-07	-1.83818	down	protein CHUP1, chloroplastic isoform X2
CsaV3_5G015610	1.77216	1.55412	1.5709	0.469568	0.934085	0.559356	0.00651611	-1.27313	down	cytochrome P450 CYP736A12
CsaV3_1G010260	1.5633	1.22413	1.3977	5.94418	7.13685	4.20387	5.32e-17	2.07561	up	ankyrin repeat-containing protein At5g02620
CsaV3_3G028530	12.3519	11.5222	16.8279	5.35104	8.15311	5.02387	3.54e-05	-1.09821	down	geraniol 8-hydroxylase
CsaV3_3G019070	1.09582	1.88811	1.75545	44.2843	6.32203	20.9797	2.56e-05	3.95399	up	legumin J
CsaV3_1G040400	3.75858	4.53858	4.12071	1.13861	1.19792	2.18402	2.34e-06	-1.41496	down	beta-galactosidase
CsaV3_1G008950	3.6784	7.21383	5.12258	2.04515	2.38519	1.37639	9.93e-05	-1.41367	down	hypothetical protein Csa_013149, partial
CsaV3_2G029200	7.20921	8.27299	8.67628	2.20312	3.39066	3.25129	5.81e-10	-1.40975	down	cysteine protease RD19A
CsaV3_3G012270	4.53135	5.24779	4.09984	2.60115	1.92937	1.17263	0.00216326	-1.23943	down	1-aminocyclopropane-1-carboxylate oxidase homolog 1
Cucumis_sativus_newGene_1865	1.37063	0.975823	2.08447	0.49863	0.327075	0.299504	0.0037215	-1.85087	down	Retrovirus-related Pol polyprotein from transposon TNT 1-94 [Cucumis melo var. makuwa]
CsaV3_2G007880	6.15463	5.1779	9.90425	17.5986	17.5205	15.88	1.19e-06	1.29845	up	hypothetical protein Csa_021260, partial
CsaV3_6G022010	0.936422	0.738331	2.00899	0.2443	0.332265	0.346151	0.00692797	-1.95435	down	zinc finger protein CONSTANS-LIKE 5
CsaV3_1G033850	5.78702	11.7304	4.19045	2.40932	3.61813	2.52661	0.0037215	-1.29433	down	hypothetical protein Csa_019805
Cucumis_sativus_newGene_716	3.00491	3.76991	2.20732	5.5422	4.73025	7.41208	0.00127621	1.01649	up	uncharacterized protein LOC101212067
CsaV3_1G040390	9.93748	14.3667	8.9739	5.64168	5.21921	4.89592	1.67e-05	-1.03464	down	putative GATA transcription factor 22
CsaV3_6G043630	5.40358	5.23438	9.15227	41.9409	28.2769	56.229	4.05e-09	2.71163	up	cytochrome P450 81Q32
CsaV3_4G030710	12.2104	16.7851	19.3536	6.47721	8.36974	6.77358	5.39e-09	-1.12279	down	lipase-like PAD4
CsaV3_6G019040	3.06956	3.02923	5.1455	11.6228	11.7604	9.55022	1.4e-09	1.58681	up	peroxidase P7
CsaV3_1G030350	11.8574	15.4349	15.7546	7.27452	6.86547	5.8266	5.18e-07	-1.06713	down	methyl-CpG-binding domain-containing protein 11
CsaV3_2G014490	2.37677	14.2469	5.60045	1.57709	0.817303	0.921476	0.00957954	-2.67062	down	plastid division protein PDV2
CsaV3_3G009720	3.76629	1.85201	3.27606	0.860716	1.11736	0.872662	0.000715413	-1.61177	down	uncharacterized protein LOC101214121
CsaV3_3G039330	6.64684	5.10682	5.66963	19.0891	12.0174	16.5326	3.34e-12	1.48586	up	transcription factor MYB54
CsaV3_3G039940	6.21381	7.39081	4.971	1.96603	3.92567	1.85844	0.000909518	-1.22002	down	cytochrome P450 94A1
CsaV3_6G046520	97.8493	115.201	128.001	54.0652	56.9733	49.7907	8.06e-15	-1.04653	down	hypothetical protein Csa_003407
CsaV3_UNG232180	72.3015	80.1707	91.6472	19.4448	50.0397	34.6265	0.000126714	-1.19337	down	hypothetical protein CSA_004619
CsaV3_7G030650	35.7635	38.3068	48.9655	104.44	89.0139	83.1333	5.07e-14	1.20585	up	serine carboxypeptidase-like 34
CsaV3_7G029780	5.44363	7.01125	6.46988	2.31548	3.55192	2.22243	0.000122646	-1.17996	down	zinc finger protein 6
CsaV3_5G026580	1.71055	1.39492	1.37284	3.31308	2.80301	3.15227	0.00174036	1.07942	up	hypothetical protein Csa_009351
CsaV3_2G030930	6.54354	6.46838	5.88926	2.19902	2.96184	2.25144	5.65e-11	-1.31119	down	protein NRT1/ PTR FAMILY 1.2
CsaV3_5G003140	5.07029	5.10589	5.80058	14.7703	6.26566	20.5067	0.000454427	1.41652	up	thaumatin-like protein
CsaV3_6G022710	7.74555	11.0663	7.43946	2.23491	4.02558	2.3476	1.56e-07	-1.56515	down	probable protein phosphatase 2C 73
CsaV3_3G005490	0.897418	1.48503	0.737571	0	0.082741	0.196598	0.000223507	-3.43489	down	gibberellin 2-beta-dioxygenase 8
CsaV3_3G005700	22.8502	24.8908	34.1284	7.05056	10.9302	6.68677	4.22e-12	-1.69433	down	uncharacterized protein LOC101213465
CsaV3_1G027900	8.06124	9.46472	7.62629	3.82372	3.69181	4.41115	1.74e-08	-1.03596	down	probable glycosyltransferase At5g20260
CsaV3_6G006420	2.21984	3.09421	3.01447	7.12486	3.50823	7.55217	0.000734027	1.16738	up	protein NUCLEAR FUSION DEFECTIVE 4 isoform X2
Cucumis_sativus_newGene_2097	2.61367	1.75488	1.50355	3.67589	5.92576	3.37941	0.00441342	1.13992	up	bidirectional sugar transporter N3
CsaV3_6G004320	4.29016	4.45023	4.50507	1.75005	2.63768	1.69024	0.000112012	-1.08528	down	transcription factor DIVARICATA
CsaV3_1G022900	1.02286	0.617494	0.931902	1.95198	1.63299	2.72003	0.00330105	1.31837	up	probable trehalose-phosphate phosphatase J
CsaV3_3G002780	1.89021	2.59466	3.09944	9.23363	7.22272	4.57315	5.7e-05	1.50736	up	small heat shock protein, chloroplastic isoform X2
CsaV3_3G041800	4.42173	6.73587	4.08162	1.48271	2.79443	1.18092	0.000119139	-1.44018	down	AAA-ATPase ASD, mitochondrial-like
CsaV3_5G017280	2.57946	3.70476	1.82838	0.824176	1.07696	0.720583	0.00277877	-1.57493	down	protein YLS3
CsaV3_3G020440	6.06559	5.4982	5.81373	2.89549	2.13432	1.75552	3.95e-07	-1.31904	down	transcription factor CYCLOIDEA
CsaV3_1G008380	4.20729	2.57829	5.22299	1.92658	2.18924	1.38025	0.00360242	-1.09198	down	U-box domain-containing protein 19
CsaV3_5G025390	11.5303	11.4829	8.58864	2.82845	4.0129	3.65393	9.12e-15	-1.55166	down	beta-amyrin synthase isoform X1
CsaV3_6G009930	9.94192	13.8167	8.66826	2.09689	3.82623	3.28606	0.00160796	-1.7467	down	hypothetical protein Csa_005445
CsaV3_5G025120	0.212698	0.166968	1.33457	3.58577	1.79966	2.81673	0.00594145	2.28713	up	hypothetical protein Csa_008557
Cucumis_sativus_newGene_1885	4.34234	3.75115	4.04809	0.641966	1.17001	0.644892	1e-10	-2.25354	down	putative anthocyanidin reductase isoform X2
CsaV3_1G001230	2.47508	2.17627	1.40435	5.54061	5.20025	5.22112	4.08e-07	1.42947	up	protein LATERAL ORGAN BOUNDARIES isoform X2
CsaV3_7G026490	2.33107	3.6893	1.5989	0.567528	0.817021	0.69227	2.66e-05	-1.81912	down	uncharacterized protein LOC105436152
CsaV3_6G014780	5.05947	3.11657	2.91128	11.4369	10.5793	11.293	1.68e-11	1.61663	up	PREDICTED: stress-response A/B barrel domain-containing protein At5g22580 [Cucumis melo]
CsaV3_3G041140	2.91382	3.32036	1.69237	1.13384	1.16773	0.857349	0.00619143	-1.27926	down	transcription factor MYB106
CsaV3_1G012170	1.21918	1.18681	1.5085	2.58036	1.49984	6.73282	0.00906691	1.5047	up	CBS domain-containing protein CBSX5
CsaV3_3G044700	7.86015	11.6186	8.41195	3.69071	3.69248	3.72398	2.3e-10	-1.28446	down	cytochrome P450 CYP82D47
CsaV3_4G021990	3.41196	2.6955	1.71362	0.931918	1.15214	0.756572	0.000283094	-1.4257	down	lysosomal Pro-X carboxypeptidase
CsaV3_4G006280	0.545792	0.530812	0.516688	0.081139	0.193976	0.060428	0.00127286	-2.15353	down	cation/H(+) antiporter 18
CsaV3_3G026630	9.32276	10.3368	10.3701	3.66942	5.17512	5.5259	4.04e-07	-1.02402	down	boron transporter 4
CsaV3_2G004200	0.156613	0.144899	0.106179	1.2347	0.268253	2.18797	3.28e-06	3.18778	up	putative calcium-transporting ATPase 13, plasma membrane-type
CsaV3_3G047570	0.967862	1.16068	0.955995	2.16241	1.50365	3.01225	0.00762888	1.14926	up	7-deoxyloganetin glucosyltransferase
CsaV3_3G038310	6.71741	10.3309	8.881	2.57335	3.52916	4.33287	3.95e-08	-1.27129	down	ABC transporter G family member 22 isoform X1
CsaV3_3G005740	0.4916	0.517125	0.308983	2.91247	0.923065	12.9851	0.00740414	3.70607	up	hypothetical protein Csa_010016
CsaV3_6G009940	19.8306	22.555	17.9107	6.40797	9.96142	7.25826	3.34e-12	-1.31356	down	phototropin-2
CsaV3_3G039670	8.17089	7.65712	7.88541	3.45662	3.90765	3.43866	3.19e-07	-1.0957	down	myb-related protein 306-like
CsaV3_2G027910	2.7079	3.25044	3.1562	1.29845	1.20779	1.36836	0.0011151	-1.18969	down	hypothetical protein Csa_022281
CsaV3_5G035570	73.9499	111.746	100.342	35.2567	52.052	35.1488	4.48e-08	-1.18469	down	hypothetical protein Csa_008416
CsaV3_6G045560	2.2608	3.87376	3.60027	0.528523	1.36039	0.681388	0.000132037	-1.86869	down	probable trehalose-phosphate phosphatase J
CsaV3_4G006290	0.735302	1.15821	1.18998	0.105219	0.106004	0.325089	4.35e-05	-2.45706	down	cation/H(+) antiporter 18
CsaV3_6G004770	2.40719	3.54723	3.73559	1.60609	1.69171	1.40197	0.000419025	-1.00107	down	uncharacterized oxidoreductase At4g09670
CsaV3_5G005240	0.470386	0.79069	0.859669	0.18737	0.185346	0.197925	0.000654575	-1.83294	down	hypothetical protein Csa_000317
CsaV3_4G026530	9.0338	6.53625	7.30734	20.5014	12.8257	12.5893	0.000909518	1.03877	up	hypothetical protein Csa_018022
CsaV3_3G041100	0.875268	1.24393	0.639735	0.149898	0.332919	0.298894	0.00528068	-1.74757	down	phosphatidylinositol 3,4,5-trisphosphate 3-phosphatase and protein-tyrosine-phosphatase PTEN1
CsaV3_4G000960	0.636925	1.22163	0.759455	0.165768	0.285338	0.340331	0.00906691	-1.67048	down	endoglucanase 17
CsaV3_5G006930	3.89383	2.5622	2.82957	0.903764	1.28577	0.803038	0.00983094	-1.59327	down	hypothetical protein Csa_000240
CsaV3_6G007970	7.1541	5.99177	7.25539	2.50669	2.7019	1.67862	1.14e-10	-1.52913	down	hypothetical protein Csa_005435
CsaV3_3G042580	4.45959	2.33202	2.10437	7.01008	5.02424	6.90621	0.00428195	1.11791	up	ADP-ribosylation factor 1
CsaV3_3G006790	4.26788	5.46023	3.43555	1.44146	2.54081	1.76866	0.000909518	-1.14999	down	NAC domain-containing protein 35
CsaV3_3G045860	0.773517	3.18242	2.78811	63.765	2.03296	109.54	0.00825954	4.74284	up	gibberellin-regulated protein 11
CsaV3_6G009090	18.0238	17.1326	14.9377	3.90764	6.43489	2.85209	3.14e-12	-1.88768	down	transcription factor UNE10
CsaV3_6G012310	2.79365	4.30002	3.35523	0	0	0.023766	5.66e-26	-8.60427	down	hypothetical protein Csa_020908
CsaV3_6G044970	5.3916	7.90487	6.66532	18.7662	8.62434	23.8106	0.000103698	1.40083	up	nicotinamidase 1
CsaV3_7G005920	9.09049	8.53428	8.91056	1.93354	4.94292	2.49291	0.000699633	-1.46205	down	hypothetical protein Csa_017166
CsaV3_5G034180	23.7317	15.1515	21.8667	8.92665	10.8604	7.22903	2.23e-06	-1.13509	down	uncharacterized protein LOC101220964
CsaV3_5G008270	218.51	246.662	229.957	90.9005	150.324	87.7937	5.7e-07	-1.04208	down	ribulose bisphosphate carboxylase/oxygenase activase 2, chloroplastic
CsaV3_3G048560	5.95845	8.36706	5.87439	3.24371	3.16557	2.9789	0.00528668	-1.0598	down	hypothetical protein Csa_001529
CsaV3_3G041450	1.24545	1.08182	1.00268	1.95554	2.40817	2.66896	0.00230506	1.10787	up	amino acid transporter AVT1J isoform X1
CsaV3_7G007520	31.2419	33.6536	32.7115	13.7749	17.6422	15.5574	2.93e-14	-1.01692	down	squalene monooxygenase SE2
CsaV3_1G037670	137.053	146.191	173.246	32.8203	48.3727	55.6198	1.73e-18	-1.70053	down	lectin
CsaV3_6G042380	0.794119	1.46046	1.71067	0.143156	0.449869	0.428333	0.00253301	-1.89601	down	alkane hydroxylase MAH1
CsaV3_1G028060	3.654	6.99392	3.47555	1.87769	2.35844	0.940776	0.00414931	-1.39698	down	probable 2-oxoglutarate-dependent dioxygenase ANS isoform X2
CsaV3_4G026040	7.96421	9.52651	6.1314	3.29363	4.40347	2.27078	3.84e-05	-1.20484	down	BAHD acyltransferase DCR
CsaV3_6G014940	3.65423	3.81254	4.5957	2.01154	2.09138	1.52942	0.00014167	-1.05674	down	alcohol-forming fatty acyl-CoA reductase
CsaV3_1G013860	13.526	10.1004	13.3523	5.11392	4.54252	4.69415	3.73e-11	-1.32919	down	hypothetical protein Csa_022895
CsaV3_4G034130	14.2269	14.0265	10.6313	6.16125	4.80612	6.12963	6.05e-06	-1.14807	down	hypothetical protein Csa_012400
CsaV3_5G030850	8.39522	11.5804	6.1795	2.80304	5.56251	3.79968	0.00305315	-1.06413	down	cytochrome P450 71B37
CsaV3_2G025800	15.9429	14.0961	20.4848	6.49003	11.2001	6.89248	0.000228655	-1.00401	down	hypothetical protein Csa_018765
CsaV3_5G010110	12.2024	8.86358	10.6904	28.0331	17.2029	21.6473	3.89e-07	1.10964	up	peptidyl-prolyl cis-trans isomerase CYP20-1 isoform X1
CsaV3_3G003660	21.1604	23.8225	22.2053	11.6953	9.94162	4.24019	0.000654575	-1.33464	down	hypothetical protein Csa_010373
CsaV3_1G037510	3.14745	4.75706	4.8751	1.71626	2.42196	1.87135	0.000635473	-1.04604	down	hypothetical protein Csa_023331
CsaV3_1G011490	2.75319	3.35982	3.42021	0.90055	1.42804	0.92295	1.64e-07	-1.50663	down	G-type lectin S-receptor-like serine/threonine-protein kinase At1g11410
CsaV3_1G036710	4.07338	4.63241	4.59052	1.50062	2.17327	1.03595	4.06e-06	-1.45662	down	protein NUCLEAR FUSION DEFECTIVE 4
CsaV3_6G006680	1.27929	2.45322	1.75066	0.848382	1.04781	0.724566	0.00807201	-1.01946	down	hypothetical protein Csa_005689
CsaV3_1G012350	2.29739	3.52135	2.86701	0.705258	0.895626	0.632693	2.16e-09	-1.91038	down	transcription factor bHLH162 isoform X1
CsaV3_3G039400	9.13274	7.80538	7.97615	4.50817	3.53797	3.53421	2.48e-06	-1.06597	down	esterase OVCA2
CsaV3_5G008020	2.1494	2.18922	1.35063	0.67635	0.944997	0.707245	0.0095348	-1.24596	down	uncharacterized protein LOC101221084
CsaV3_5G002710	9.9043	9.5987	8.99959	2.78102	4.35164	3.40628	3.1e-10	-1.39786	down	hypothetical protein Csa_000557
